# Supplementary material for: Benefits of Better Cardiovascular Health for Calcific Aortic Valve Stenosis Stratified by Polygenic Risk Score
Source: Genomics Proteomics Bioinformatics. 2025 Nov 6;23(5):qzaf099. doi: 10.1093/gpbjnl/qzaf099 (PMC12812169; doi:10.1093/gpbjnl/qzaf099)
Supplement: qzaf099_Supplementary_Data [file qzaf099_supplementary_data.zip]

Archive with 32 entries (32 files):
- Table S21.docx
- Table S22.docx
- Figure S1.jpg
- Figure S2.tif
- Figure S3.tif
- Figure S4.tif
- Figure S5.tif
- Figure S6.tif
- Figure S7.tif
- Figure S8.tif
- Figure S9.tif
- Supplementary material captions.docx
- Table S1.docx
- Table S2.docx
- Table S3.docx
- Table S4.docx
- Table S5.docx
- Table S6.docx
- Table S7.docx
- Table S8.docx
- Table S9.docx
- Table S10.docx
- Table S11.docx
- Table S12.docx
- Table S13.docx
- Table S14.docx
- Table S15.docx
- Table S16.docx
- Table S17.docx
- Table S18.docx
- Table S19.docx
- Table S20.docx
